# Supplementary material for: Dual effects of technology change: How does water technological progress affect China’s water consumption?
Source: iScience. 2022 Jun 17;25(7):104629. doi: 10.1016/j.isci.2022.104629 (PMC9263992; doi:10.1016/j.isci.2022.104629)
Supplement: Table S1. Four regions in China, related to Figure 4 [file mmc1.xlsx]

## Sheet: Four regions
Supplemental Data 1. Four regions in China
This table is used to aggregate 30 provinces in China (except Tibet) into four regions
No.	Four regions	No.	30 provinces
1	Northeast region	1	Liaoning
		2	Jilin
		3	Heilongjiang
2	Eastern region	4	Beijing
		5	Tianjin
		6	Hebei
		7	Shanghai
		8	Jiangsu
		9	Zhejiang
		10	Fujian
		11	Shandong
		12	Guangdong
		13	Hainan
1	Central region	14	Shanxi
		15	Anhui
		16	Jiangxi
		17	Henan
		18	Hubei
		19	Hunan
3	Weatern region	20	Inner Mongoria
		21	Guangxi
		22	Chongqing
		23	Sichuan
		24	Guizhou
		25	Yunnan
		26	Shaanxi
		27	Gansu
		28	Qinghai
		29	Ningxia
		30	Xinjiang
