# Supplementary material for: Dual effects of technology change: How does water technological progress affect China’s water consumption?
Source: iScience. 2022 Jun 17;25(7):104629. doi: 10.1016/j.isci.2022.104629 (PMC9263992; doi:10.1016/j.isci.2022.104629)
Supplement: Table S2. Driving effects in regions, related to Figure 6 [file mmc2.xlsx]

## Sheet: Imported Emissions_Change Rates
Supplemental Data 2. Driving effects in each region
In order to make the driving effects in each region comparable, driving factor effects of unit water consumption, calculated by dividing by water consumption regionally, is used in this paper.
Regions	The intensity effect of primary industry	The intensity effect of secondary industry	The intensity effect of tertiary industry	The industrial structure effect of The intensity effect	The industrial structure effect of primary industry	The industrial structure effect of secondary industry	The industrial structure effect of tertiary industry	The industrial structure effect	The capital input effect	The labor input effect	The scale effect	The Solow residual value effect
Northeast region	-0.516138	-0.400746	-0.175201	-1.09208	-0.452566	0.0169739	0.00198111	-0.433611	1.39242	0.0243366	0.292213	-0.0467587
Eastern region	-0.38446	-0.537667	-0.221736	-1.14386	-0.581925	0.00622642	0.0193968	-0.556302	1.18204	0.113466	0.361361	0.0251252
Central region	-0.402487	-0.646666	-0.202494	-1.25165	-0.673037	0.0762155	-0.00201279	-0.598834	1.51271	0.0161294	0.439587	0.0412075
Western region	-0.685212	-0.341338	-0.150195	-1.17674	-0.632013	0.0426238	-0.00639182	-0.595781	1.3705	0.106445	0.336235	-0.015019
